# Supplementary material for: Stakeholder perspectives on generative AI in education: A dataset of Reddit posts and comments (2022–2025)
Source: Data Brief. 2026 May 22;66:112871. doi: 10.1016/j.dib.2026.112871 (PMC13226780; doi:10.1016/j.dib.2026.112871)
Supplement: Supplementary file 1 [file mmc1.csv]

Stakeholder_category	Subreddits	count
students	r/students,r/Students,r/EngineeringStudents,r/InternationalStudents,r/UKUniversityStudents,r/NursingStudents,r/medicalschool,r/LawStudentsPH,r/PhysicsStudents,r/NIOS_Students,r/college,r/APStudents,r/FinanceStudentsHub,r/psychologystudents,r/LawStudentsCanada,r/indianstudents,r/Medical_Students,r/uwaterloo,r/StudentsEngineering,r/SonographyStudents,r/todayilearned,r/UKLawStudents,r/LondonStudents…	164
teachers	r/teachers,r/Teachers,r/AustralianTeachers,r/teenagers,r/AskTeachers,r/ScienceTeachers,r/TexasTeachers,r/teaching,r/CanadianTeachers,r/TeachingUK,r/ElementaryTeachers,r/OntarioTeachers,r/TeachersCollege,r/real_teachers,r/ESL_Teachers,r/Internationalteachers,r/englishteachers,r/ParkourTeachers,r/MusicTeachers,r/SpanishTeachers,r/EntitledTeachers,r/IrishTeachers,r/ECEProfessionals,r/ChemistryTeache…	95
parents	r/parents,r/Parents,r/AskParents,r/SingleParents,r/AsianParentStories,r/Parenting,r/parentsofmultiples,r/CanadianParents,r/ScientificParents,r/blackparents,r/Munich_parents,r/JapanParents,r/parents_problem,r/OttawaParents,r/CollegeParents,r/Parents_Paris,r/NormalParents,r/DepressedParents,r/HappyParents,r/BostonParents,r/CalgaryParents,r/ResearchBasedParents,r/Parents_Against_AI,r/AsianParentsSto…	24
education	r/education,r/Education,r/ClassicalEducation,r/highereducation,r/OnlineEducation,r/specialed,r/specialeducation,r/todayilearned,r/IndiaEducation,r/OpenEd,r/Using_AI_in_Education,r/matheducation,r/edtech,r/Educational,r/EducationMatters,r/ElementaryEducation,r/USHigherEducation,r/IndianEducation,r/EducationPolicy,r/EducationSlovenia,r/NursingEducation,r/Higher_Education,r/EducationON,r/DistanceEdu…	37
